# Supplementary material for: Frequency of BRAF V600E mutations in 969 central nervous system neoplasms
Source: Diagn Pathol. 2016 Jun 27;11:55. doi: 10.1186/s13000-016-0506-2 (PMC4924254; doi:10.1186/s13000-016-0506-2)
Supplement: Additional file 1: — List of all analyzed tumor samples with the corresponding histopathological diagnosis and age atdiagnosis. (XLS 129 kb) [file 13000_2016_506_MOESM1_ESM.xls]

## Sheet: Tabelle1
Sample number	Age at Diagnosis	Age below 30 = 1	Sex	Histology	Subtype	VE-1 IHC	V600E Seq
1	30	0	F	Astrocytoma (WHO grade II)	neuroepithelial	negative
2	25	1	M	Astrocytoma (WHO grade II)	neuroepithelial	negative
3	58	0	M	Astrocytoma (WHO grade II)	neuroepithelial	negative
4	39	0	M	Astrocytoma (WHO grade II)	neuroepithelial	negative
5	54	0	F	Astrocytoma (WHO grade II)	neuroepithelial	negative
6	47	0	M	Astrocytoma (WHO grade II)	neuroepithelial	negative
7	27	1	M	Astrocytoma (WHO grade II)	neuroepithelial	negative
8	51	0	M	Astrocytoma (WHO grade II)	neuroepithelial	negative
9	27	1	M	Astrocytoma (WHO grade II)	neuroepithelial	negative
10	35	0	M	Astrocytoma (WHO grade II)	neuroepithelial	negative
11	27	1	F	Astrocytoma (WHO grade II)	neuroepithelial	negative
12	63	0	M	Astrocytoma (WHO grade II)	neuroepithelial	negative
13	45	0	M	Astrocytoma (WHO grade II)	neuroepithelial	negative
14	70	0	M	Astrocytoma (WHO grade II)	neuroepithelial	negative
15	33	0	M	Astrocytoma (WHO grade II)	neuroepithelial	negative
16	68	0	F	Astrocytoma (WHO grade II)	neuroepithelial	negative
17	23	1	M	Astrocytoma (WHO grade II)	neuroepithelial	negative
18	67	0	F	Astrocytoma (WHO grade II)	neuroepithelial	negative
19	56	0	M	Astrocytoma (WHO grade II)	neuroepithelial	negative
20	50	0	M	Astrocytoma (WHO grade II)	neuroepithelial	negative
21	63	0	M	Astrocytoma (WHO grade II)	neuroepithelial	negative
22	18	1	M	Astrocytoma (WHO grade II)	neuroepithelial	negative
23	54	0	F	Astrocytoma (WHO grade II)	neuroepithelial	negative
24	47	0	M	Astrocytoma (WHO grade II)	neuroepithelial	negative
25	38	0	M	Astrocytoma (WHO grade II)	neuroepithelial	negative
26	42	0	F	Astrocytoma (WHO grade II)	neuroepithelial	negative
27	51	0	F	Astrocytoma (WHO grade II)	neuroepithelial	negative
28	40	0	M	Astrocytoma (WHO grade II)	neuroepithelial	negative
29	39	0	M	Astrocytoma (WHO grade II)	neuroepithelial	negative
30	50	0	M	Astrocytoma (WHO grade II)	neuroepithelial	negative
31	29	1	F	Astrocytoma (WHO grade II)	neuroepithelial	negative
32	57	0	M	Astrocytoma (WHO grade II)	neuroepithelial	negative
33	35	0	M	Astrocytoma (WHO grade II)	neuroepithelial	negative
34	28	1	M	Astrocytoma (WHO grade II)	neuroepithelial	negative
35	60	0	F	Astrocytoma (WHO grade II)	neuroepithelial	negative
36	72	0	F	Astrocytoma (WHO grade II)	neuroepithelial	negative
37	26	1	F	Astrocytoma (WHO grade II)	neuroepithelial	negative
38	65	0	M	Astrocytoma (WHO grade II)	neuroepithelial	negative
39	34	0	F	Astrocytoma (WHO grade II)	neuroepithelial	negative
40	59	0	F	Astrocytoma (WHO grade II)	neuroepithelial	negative
41	54	0	M	Oligodendroglioma (WHO grade II)	neuroepithelial	negative
42	36	0	M	Oligodendroglioma (WHO grade II)	neuroepithelial	negative
43	49	0	F	Anaplastic Oligodendroglioma (WHO grade III)	neuroepithelial	negative
44	42	0	M	Anaplastic Oligodendroglioma (WHO grade III)	neuroepithelial	negative
45	41	0	M	Anaplastic Oligodendroglioma (WHO grade III)	neuroepithelial	negative
46	75	0	M	Anaplastic Oligodendroglioma (WHO grade III)	neuroepithelial	negative
47	57	0	F	Anaplastic Oligodendroglioma (WHO grade III)	neuroepithelial	negative
48	35	0	M	Oligodendroglioma (WHO grade II)	neuroepithelial	negative
49	61	0	M	Oligodendroglioma (WHO grade II)	neuroepithelial	negative
50	52	0	F	Anaplastic Oligodendroglioma (WHO grade III)	neuroepithelial	negative
51	50	0	M	Oligodendroglioma (WHO grade II)	neuroepithelial	negative
52	40	0	F	Anaplastic Oligodendroglioma (WHO grade III)	neuroepithelial	negative
53	34	0	F	Oligodendroglioma (WHO grade II)	neuroepithelial	negative
54	59	0	F	Oligodendroglioma (WHO grade II)	neuroepithelial	negative
55	29	1	F	Oligodendroglioma (WHO grade II)	neuroepithelial	negative
56	30	0	F	Anasplastic Oligoastrocytoma (WHO grade III)	neuroepithelial	negative
57	32	0	F	Anaplastic Oligoastrocytoma (WHO grade III)	neuroepithelial	negative
58	65	0	F	Anaplastic Oligodendroglioma (WHO grade III)	neuroepithelial	negative
59	29	1	M	Oligodendroglioma (WHO grade II)	neuroepithelial	negative
60	37	0	M	Anaplastic Oligodendroglioma (WHO grade III)	neuroepithelial	negative
61	24	1	M	Oligodendroglioma (WHO grade II)	neuroepithelial	negative
62	42	0	F	Anaplastic Oligodendroglioma (WHO grade III)	neuroepithelial	negative
63	65	0	F	Anaplastic Oligodendroglioma (WHO grade III)	neuroepithelial	negative
64	75	0	F	Anaplastic Oligodendroglioma (WHO grade III)	neuroepithelial	negative
65	38	0	F	Oligodendroglioma (WHO grade II)	neuroepithelial	negative
66	46	0	M	Anaplastic Oligodendroglioma (WHO grade III)	neuroepithelial	negative
67	48	0	F	Anaplastic Oligodendroglioma (WHO grade III)	neuroepithelial	negative
68	79	0	F	Anaplastic Oligodendroglioma (WHO grade III)	neuroepithelial	negative
69	49	0	M	Anaplastic Oligodendroglioma (WHO grade III)	neuroepithelial	negative
70	47	0	F	Anaplastic Oligodendroglioma (WHO grade III)	neuroepithelial	negative
71	26	1	M	Anaplastic Oligodendroglioma (WHO grade III)	neuroepithelial	negative
72	52	0	F	Anaplastic Oligodendroglioma (WHO grade III)	neuroepithelial	negative
73	56	0	F	Anaplastic Oligodendroglioma (WHO grade III)	neuroepithelial	negative
74	44	0	M	Anaplastic Oligodendroglioma (WHO grade III)	neuroepithelial	negative
75	59	0	M	Anaplastic Oligodendroglioma (WHO grade III)	neuroepithelial	negative
76	51	0	F	Anaplastic Oligodendroglioma (WHO grade III)	neuroepithelial	negative
77	55	0	M	Oligodendroglioma (WHO grade II)	neuroepithelial	negative
78	48	0	F	Anaplastic Oligodendroglioma (WHO grade III)	neuroepithelial	negative
79	5	1	M	Oligoastrocytoma (WHO grade II)	neuroepithelial	negative
80	21	1	M	Anaplastic Oligoastrocytoma (WHO grade III)	neuroepithelial	negative
81	27	1	M	Anaplastic Oligoastrocytoma (WHO grade III)	neuroepithelial	negative
82	48	0	F	Anaplastic Oligodendroglioma (WHO grade III)	neuroepithelial	negative
83	37	0	M	Oligoastrocytoma (WHO grade II)	neuroepithelial	negative
84	43	0	M	Anaplastic Oligodendroglioma (WHO grade III)	neuroepithelial	negative
85	54	0	M	Anaplastic Oligodendroglioma (WHO grade III)	neuroepithelial	negative
86	41	0	M	Anaplastic Oligodendroglioma (WHO grade III)	neuroepithelial	negative
87	44	0	M	Anaplastic Oligoastrocytoma (WHO grade III)	neuroepithelial	negative
88	57	0	M	Anaplastic Oligodendroglioma (WHO grade III)	neuroepithelial	negative
89	55	0	M	Anaplastic Oligoastrocytoma (WHO grade III)	neuroepithelial	negative
90	30	0	F	Oligoastrocytoma (WHO grade II)	neuroepithelial	negative
91	32	0	F	Anaplastic Oligoastrocytoma (WHO grade III)	neuroepithelial	negative
92	57	0	M	Oligoastrocytoma (WHO grade II)	neuroepithelial	negative
93	53	0	M	Anaplastic Oligoastrocytoma (WHO grade III)	neuroepithelial	negative
94	52	0	M	Anaplastic Oligodendroglioma (WHO grade III)	neuroepithelial	negative
95	40	0	M	Oligodendroglioma (WHO grade II)	neuroepithelial	negative
96	45	0	M	Anaplastic Oligoastrocytoma (WHO grade III)	neuroepithelial	negative
97	67	0	F	Oligodendroglioma (WHO grade II)	neuroepithelial	negative
98	31	0	M	Oligoastrocytoma (WHO grade II)	neuroepithelial	negative
99	41	0	M	Oligoastrocytoma (WHO grade II)	neuroepithelial	negative
100	31	0	M	Anaplastic Oligodendroglioma (WHO grade III)	neuroepithelial	negative
101	62	0	F	Anaplastic Oligoastrocytoma (WHO grade III)	neuroepithelial	negative
102	55	0	M	Oligoastrocytoma (WHO grade II)	neuroepithelial	negative
103	23	1	F	Oligoastrocytoma (WHO grade II)	neuroepithelial	negative
104	61	0	M	Oligoastrocytoma (WHO grade II)	neuroepithelial	negative
105	25	1	M	Anaplastic Oligoastrocytoma (WHO grade III)	neuroepithelial	negative
106	35	0	M	Anaplastic Oligoastrocytoma (WHO grade III)	neuroepithelial	negative
107	39	0	M	Oligodendroglioma (WHO grade II)	neuroepithelial	negative
108	41	0	F	Oligodendroglioma (WHO grade II)	neuroepithelial	negative
109	42	0	M	Anaplastic Oligodendroglioma (WHO grade III)	neuroepithelial	negative
110	38	0	M	Oligodendroglioma (WHO grade II)	neuroepithelial	negative
111	43	0	F	Anaplastic Oligodendroglioma (WHO grade III)	neuroepithelial	negative
112	33	0	F	Anaplastic Oligoastrocytoma (WHO grade III)	neuroepithelial	negative
113	49	0	M	Oligoastrocytoma (WHO grade II)	neuroepithelial	negative
114	70	0	M	Anaplastic Oligodendroglioma (WHO grade III)	neuroepithelial	negative
115	45	0	M	Anaplastic Oligodendroglioma (WHO grade III)	neuroepithelial	negative
116	32	0	M	Anaplastic Oligoastrocytoma (WHO grade III)	neuroepithelial	negative
117	34	0	M	Anaplastic Oligodendroglioma (WHO grade III)	neuroepithelial	negative
118	29	1	F	Oligodendroglioma (WHO grade II)	neuroepithelial	negative
119	55	0	M	Oligoastrocytoma (WHO grade II)	neuroepithelial	negative
120	46	0	M	Oligoastrocytoma (WHO grade II)	neuroepithelial	negative
121	79	0	M	Anaplastic Oligodendroglioma (WHO grade III)	neuroepithelial	negative
122	48	0	F	Anaplastic Oligoastrocytoma (WHO grade III)	neuroepithelial	negative
123	17	1	F	Oligodendroglioma (WHO grade II)	neuroepithelial	negative
124	44	0	F	Anaplastic Oligodendroglioma (WHO grade III)	neuroepithelial	negative
125	31	0	M	Anaplastic Oligodendroglioma (WHO grade III)	neuroepithelial	negative
126	62	0	F	Anaplastic Oligodendroglioma (WHO grade III)	neuroepithelial	negative
127	17	1	M	Astrocytoma (WHO grade II)	neuroepithelial	positive	mut
128	70	0	F	Glioblastoma (WHO grade IV)	neuroepithelial	negative
129	59	0	M	Glioblastoma (WHO grade IV)	neuroepithelial	negative
130	35	0	M	Glioblastoma (WHO grade IV)	neuroepithelial	negative
131	70	0	M	Glioblastoma (WHO grade IV)	neuroepithelial	negative
132	68	0	F	Glioblastoma (WHO grade IV)	neuroepithelial	negative
133	70	0	M	Glioblastoma (WHO grade IV)	neuroepithelial	negative
134	71	0	F	Glioblastoma (WHO grade IV)	neuroepithelial	negative
135	59	0	M	Glioblastoma (WHO grade IV)	neuroepithelial	negative
136	42	0	M	Glioblastoma (WHO grade IV)	neuroepithelial	negative
137	48	0	M	Glioblastoma (WHO grade IV)	neuroepithelial	negative
138	71	0	M	Glioblastoma (WHO grade IV)	neuroepithelial	negative
139	70	0	F	Glioblastoma (WHO grade IV)	neuroepithelial	negative
140	64	0	M	Glioblastoma (WHO grade IV)	neuroepithelial	negative
141	61	0	M	Glioblastoma (WHO grade IV)	neuroepithelial	negative
142	70	0	M	Glioblastoma (WHO grade IV)	neuroepithelial	negative
143	71	0	M	Glioblastoma (WHO grade IV)	neuroepithelial	negative
144	80	0	M	Glioblastoma (WHO grade IV)	neuroepithelial	negative
145	41	0	F	Glioblastoma (WHO grade IV)	neuroepithelial	negative
146	49	0	M	Glioblastoma (WHO grade IV)	neuroepithelial	negative
147	45	0	M	Glioblastoma (WHO grade IV)	neuroepithelial	negative
148	48	0	M	Glioblastoma (WHO grade IV)	neuroepithelial	negative
149	69	0	M	Glioblastoma (WHO grade IV)	neuroepithelial	negative
150	46	0	F	Glioblastoma (WHO grade IV)	neuroepithelial	negative
151	48	0	F	Glioblastoma (WHO grade IV)	neuroepithelial	negative
152	79	0	F	Glioblastoma (WHO grade IV)	neuroepithelial	negative
153	48	0	F	Glioblastoma (WHO grade IV)	neuroepithelial	negative
154	51	0	M	Glioblastoma (WHO grade IV)	neuroepithelial	negative
155	49	0	F	Glioblastoma (WHO grade IV)	neuroepithelial	negative
156	59	0	M	Glioblastoma (WHO grade IV)	neuroepithelial	negative
157	81	0	F	Glioblastoma (WHO grade IV)	neuroepithelial	negative
158	67	0	M	Glioblastoma (WHO grade IV)	neuroepithelial	negative
159	71	0	F	Glioblastoma (WHO grade IV)	neuroepithelial	negative
160	77	0	M	Glioblastoma (WHO grade IV)	neuroepithelial	negative
161	58	0	M	Glioblastoma (WHO grade IV)	neuroepithelial	negative
162	70	0	F	Glioblastoma (WHO grade IV)	neuroepithelial	negative
163	71	0	M	Glioblastoma (WHO grade IV)	neuroepithelial	negative
164	64	0	F	Glioblastoma (WHO grade IV)	neuroepithelial	negative
165	68	0	F	Glioblastoma (WHO grade IV)	neuroepithelial	negative
166	71	0	M	Glioblastoma (WHO grade IV)	neuroepithelial	negative
167	58	0	M	Glioblastoma (WHO grade IV)	neuroepithelial	negative
168	56	0	M	Glioblastoma (WHO grade IV)	neuroepithelial	negative
169	41	0	M	Glioblastoma (WHO grade IV)	neuroepithelial	negative
170	78	0	F	Glioblastoma (WHO grade IV)	neuroepithelial	negative
171	55	0	M	Glioblastoma (WHO grade IV)	neuroepithelial	negative
172	70	0	F	Glioblastoma (WHO grade IV)	neuroepithelial	negative
173	72	0	F	Glioblastoma (WHO grade IV)	neuroepithelial	negative
174	63	0	M	Glioblastoma (WHO grade IV)	neuroepithelial	negative
175	50	0	F	Glioblastoma (WHO grade IV)	neuroepithelial	negative
176	72	0	F	Glioblastoma (WHO grade IV)	neuroepithelial	negative
177	19	1	M	Glioblastoma (WHO grade IV)	neuroepithelial	negative
178	78	0	M	Glioblastoma (WHO grade IV)	neuroepithelial	negative
179	66	0	M	Glioblastoma (WHO grade IV)	neuroepithelial	negative
180	74	0	F	Glioblastoma (WHO grade IV)	neuroepithelial	negative
181	48	0	M	Glioblastoma (WHO grade IV)	neuroepithelial	negative
182	42	0	M	Glioblastoma (WHO grade IV)	neuroepithelial	negative
183	37	0	M	Glioblastoma (WHO grade IV)	neuroepithelial	negative
184	61	0	F	Glioblastoma (WHO grade IV)	neuroepithelial	negative
185	61	0	F	Glioblastoma (WHO grade IV)	neuroepithelial	negative
186	65	0	F	Glioblastoma (WHO grade IV)	neuroepithelial	negative
187	71	0	F	Glioblastoma (WHO grade IV)	neuroepithelial	negative
188	76	0	F	Glioblastoma (WHO grade IV)	neuroepithelial	negative
189	59	0	M	Glioblastoma (WHO grade IV)	neuroepithelial	negative
190	75	0	M	Glioblastoma (WHO grade IV)	neuroepithelial	negative
191	53	0	M	Glioblastoma (WHO grade IV)	neuroepithelial	negative
192	60	0	M	Glioblastoma (WHO grade IV)	neuroepithelial	negative
193	50	0	F	Glioblastoma (WHO grade IV)	neuroepithelial	negative
194	72	0	M	Glioblastoma (WHO grade IV)	neuroepithelial	negative
195	70	0	F	Glioblastoma (WHO grade IV)	neuroepithelial	negative
196	53	0	M	Glioblastoma (WHO grade IV)	neuroepithelial	negative
197	73	0	F	Glioblastoma (WHO grade IV)	neuroepithelial	negative
198	52	0	F	Glioblastoma (WHO grade IV)	neuroepithelial	negative
199	71	0	M	Glioblastoma (WHO grade IV)	neuroepithelial	negative
200	61	0	F	Glioblastoma (WHO grade IV)	neuroepithelial	negative
201	23	1	M	Glioblastoma (WHO grade IV)	neuroepithelial	negative
202	48	0	M	Glioblastoma (WHO grade IV)	neuroepithelial	negative
203	73	0	M	Glioblastoma (WHO grade IV)	neuroepithelial	negative
204	72	0	F	Glioblastoma (WHO grade IV)	neuroepithelial	negative
205	56	0	M	Glioblastoma (WHO grade IV)	neuroepithelial	negative
206	69	0	M	Glioblastoma (WHO grade IV)	neuroepithelial	negative
207	57	0	M	Glioblastoma (WHO grade IV)	neuroepithelial	negative
208	64	0	F	Glioblastoma (WHO grade IV)	neuroepithelial	negative
209	60	0	F	Glioblastoma (WHO grade IV)	neuroepithelial	negative
210	84	0	F	Glioblastoma (WHO grade IV)	neuroepithelial	negative
211	49	0	F	Glioblastoma (WHO grade IV)	neuroepithelial	negative
212	63	0	M	Glioblastoma (WHO grade IV)	neuroepithelial	negative
213	74	0	F	Glioblastoma (WHO grade IV)	neuroepithelial	negative
214	54	0	M	Glioblastoma (WHO grade IV)	neuroepithelial	negative
215	71	0	M	Glioblastoma (WHO grade IV)	neuroepithelial	negative
216	30	0	M	Glioblastoma (WHO grade IV)	neuroepithelial	negative
217	50	0	M	Glioblastoma (WHO grade IV)	neuroepithelial	negative
218	48	0	M	Glioblastoma (WHO grade IV)	neuroepithelial	negative
219	66	0	F	Glioblastoma (WHO grade IV)	neuroepithelial	negative
220	59	0	M	Glioblastoma (WHO grade IV)	neuroepithelial	negative
221	68	0	F	Glioblastoma (WHO grade IV)	neuroepithelial	negative
222	54	0	F	Glioblastoma (WHO grade IV)	neuroepithelial	negative
223	69	0	M	Glioblastoma (WHO grade IV)	neuroepithelial	negative
224	84	0	M	Glioblastoma (WHO grade IV)	neuroepithelial	negative
225	47	0	F	Glioblastoma (WHO grade IV)	neuroepithelial	negative
226	45	0	M	Glioblastoma (WHO grade IV)	neuroepithelial	negative
227	67	0	F	Glioblastoma (WHO grade IV)	neuroepithelial	negative
228	48	0	M	Glioblastoma (WHO grade IV)	neuroepithelial	negative
229	56	0	M	Glioblastoma (WHO grade IV)	neuroepithelial	negative
230	50	0	F	Glioblastoma (WHO grade IV)	neuroepithelial	negative
231	38	0	M	Glioblastoma (WHO grade IV)	neuroepithelial	negative
232	54	0	M	Glioblastoma (WHO grade IV)	neuroepithelial	negative
233	70	0	F	Glioblastoma (WHO grade IV)	neuroepithelial	negative
234	62	0	M	Glioblastoma (WHO grade IV)	neuroepithelial	negative
235	86	0	M	Glioblastoma (WHO grade IV)	neuroepithelial	negative
236	27	1	F	Glioblastoma (WHO grade IV)	neuroepithelial	negative
237	41	0	M	Glioblastoma (WHO grade IV)	neuroepithelial	negative
238	69	0	M	Glioblastoma (WHO grade IV)	neuroepithelial	negative
239	61	0	F	Glioblastoma (WHO grade IV)	neuroepithelial	negative
240	74	0	F	Glioblastoma (WHO grade IV)	neuroepithelial	negative
241	63	0	M	Glioblastoma (WHO grade IV)	neuroepithelial	negative
242	57	0	F	Glioblastoma (WHO grade IV)	neuroepithelial	negative
243	35	0	M	Glioblastoma (WHO grade IV)	neuroepithelial	negative
244	64	0	F	Glioblastoma (WHO grade IV)	neuroepithelial	negative
245	62	0	M	Glioblastoma (WHO grade IV)	neuroepithelial	negative
246	60	0	M	Glioblastoma (WHO grade IV)	neuroepithelial	negative
247	80	0	M	Glioblastoma (WHO grade IV)	neuroepithelial	negative
248	50	0	M	Glioblastoma (WHO grade IV)	neuroepithelial	negative
249	65	0	M	Glioblastoma (WHO grade IV)	neuroepithelial	negative
250	52	0	M	Glioblastoma (WHO grade IV)	neuroepithelial	negative
251	46	0	M	Glioblastoma (WHO grade IV)	neuroepithelial	negative
252	34	0	F	Glioblastoma (WHO grade IV)	neuroepithelial	negative
253	69	0	M	Glioblastoma (WHO grade IV)	neuroepithelial	negative
254	86	0	F	Glioblastoma (WHO grade IV)	neuroepithelial	negative
255	49	0	F	Glioblastoma (WHO grade IV)	neuroepithelial	negative
256	72	0	M	Glioblastoma (WHO grade IV)	neuroepithelial	negative
257	56	0	M	Glioblastoma (WHO grade IV)	neuroepithelial	negative
258	49	0	F	Glioblastoma (WHO grade IV)	neuroepithelial	negative
259	79	0	F	Glioblastoma (WHO grade IV)	neuroepithelial	negative
260	44	0	M	Glioblastoma (WHO grade IV)	neuroepithelial	negative
261	50	0	M	Glioblastoma (WHO grade IV)	neuroepithelial	negative
262	70	0	F	Glioblastoma (WHO grade IV)	neuroepithelial	negative
263	76	0	F	Glioblastoma (WHO grade IV)	neuroepithelial	negative
264	53	0	M	Glioblastoma (WHO grade IV)	neuroepithelial	negative
265	81	0	F	Glioblastoma (WHO grade IV)	neuroepithelial	negative
266	72	0	M	Glioblastoma (WHO grade IV)	neuroepithelial	negative
267	52	0	M	Glioblastoma (WHO grade IV)	neuroepithelial	negative
268	33	0	M	Glioblastoma (WHO grade IV)	neuroepithelial	negative
269	21	1	M	Glioblastoma (WHO grade IV)	neuroepithelial	negative
270	68	0	M	Glioblastoma (WHO grade IV)	neuroepithelial	negative
271	47	0	M	Glioblastoma (WHO grade IV)	neuroepithelial	negative
272	70	0	F	Glioblastoma (WHO grade IV)	neuroepithelial	negative
273	50	0	M	Glioblastoma (WHO grade IV)	neuroepithelial	negative
274	59	0	M	Glioblastoma (WHO grade IV)	neuroepithelial	negative
275	61	0	M	Glioblastoma (WHO grade IV)	neuroepithelial	negative
276	46	0	M	Glioblastoma (WHO grade IV)	neuroepithelial	negative
277	54	0	F	Glioblastoma (WHO grade IV)	neuroepithelial	negative
278	68	0	M	Glioblastoma (WHO grade IV)	neuroepithelial	negative
279	42	0	M	Glioblastoma (WHO grade IV)	neuroepithelial	negative
280	71	0	F	Glioblastoma (WHO grade IV)	neuroepithelial	negative
281	70	0	F	Glioblastoma (WHO grade IV)	neuroepithelial	negative
282	71	0	M	Glioblastoma (WHO grade IV)	neuroepithelial	negative
283	33	0	M	Glioblastoma (WHO grade IV)	neuroepithelial	negative
284	87	0	F	Glioblastoma (WHO grade IV)	neuroepithelial	negative
285	60	0	F	Glioblastoma (WHO grade IV)	neuroepithelial	negative
286	74	0	M	Glioblastoma (WHO grade IV)	neuroepithelial	negative
287	66	0	M	Glioblastoma (WHO grade IV)	neuroepithelial	negative
288	64	0	M	Glioblastoma (WHO grade IV)	neuroepithelial	negative
289	62	0	F	Glioblastoma (WHO grade IV)	neuroepithelial	negative
290	54	0	F	Glioblastoma (WHO grade IV)	neuroepithelial	negative
291	76	0	F	Glioblastoma (WHO grade IV)	neuroepithelial	negative
292	30	0	M	Glioblastoma (WHO grade IV)	neuroepithelial	negative
293	58	0	M	Glioblastoma (WHO grade IV)	neuroepithelial	negative
294	50	0	M	Glioblastoma (WHO grade IV)	neuroepithelial	negative
295	72	0	M	Glioblastoma (WHO grade IV)	neuroepithelial	negative
296	70	0	M	Glioblastoma (WHO grade IV)	neuroepithelial	negative
297	45	0	M	Glioblastoma (WHO grade IV)	neuroepithelial	negative
298	66	0	M	Glioblastoma (WHO grade IV)	neuroepithelial	negative
299	63	0	M	Glioblastoma (WHO grade IV)	neuroepithelial	negative
300	79	0	M	Glioblastoma (WHO grade IV)	neuroepithelial	negative
301	51	0	F	Glioblastoma (WHO grade IV)	neuroepithelial	negative
302	84	0	F	Glioblastoma (WHO grade IV)	neuroepithelial	negative
303	66	0	M	Glioblastoma (WHO grade IV)	neuroepithelial	negative
304	74	0	F	Glioblastoma (WHO grade IV)	neuroepithelial	negative
305	68	0	F	Glioblastoma (WHO grade IV)	neuroepithelial	negative
306	43	0	F	Glioblastoma (WHO grade IV)	neuroepithelial	negative
307	60	0	M	Glioblastoma (WHO grade IV)	neuroepithelial	negative
308	65	0	F	Glioblastoma (WHO grade IV)	neuroepithelial	negative
309	69	0	F	Glioblastoma (WHO grade IV)	neuroepithelial	negative
310	54	0	M	Glioblastoma (WHO grade IV)	neuroepithelial	negative
311	55	0	F	Glioblastoma (WHO grade IV)	neuroepithelial	negative
312	48	0	M	Glioblastoma (WHO grade IV)	neuroepithelial	negative
313	68	0	F	Gliosarcoma (WHO grade IV)	neuroepithelial	negative
314	27	1	F	Glioblastoma (WHO grade IV)	neuroepithelial	negative
315	46	0	M	Glioblastoma (WHO grade IV)	neuroepithelial	negative
316	56	0	M	Glioblastoma (WHO grade IV)	neuroepithelial	negative
317	49	0	M	Glioblastoma (WHO grade IV)	neuroepithelial	negative
318	56	0	M	Glioblastoma (WHO grade IV)	neuroepithelial	negative
319	65	0	M	Glioblastoma (WHO grade IV)	neuroepithelial	negative
320	56	0	M	Glioblastoma (WHO grade IV)	neuroepithelial	negative
321	59	0	M	Glioblastoma (WHO grade IV)	neuroepithelial	negative
322	68	0	F	Glioblastoma (WHO grade IV)	neuroepithelial	negative
323	56	0	F	Glioblastoma (WHO grade IV)	neuroepithelial	negative
324	61	0	F	Glioblastoma (WHO grade IV)	neuroepithelial	negative
325	66	0	M	Glioblastoma (WHO grade IV)	neuroepithelial	negative
326	75	0	F	Glioblastoma (WHO grade IV)	neuroepithelial	negative
327	62	0	M	Glioblastoma (WHO grade IV)	neuroepithelial	negative
328	80	0	F	Glioblastoma (WHO grade IV)	neuroepithelial	negative
329	63	0	F	Glioblastoma (WHO grade IV)	neuroepithelial	negative
330	8	1	M	Epithelioid Glioblastoma (WHO grade IV)	neuroepithelial	positive	mut
331	22	1	F	Epithelioid Glioblastoma (WHO grade IV)	neuroepithelial	positive	mut
332	58	0	F	Gliosarcoma (WHO grade IV)	neuroepithelial	negative
333	53	0	F	Gliosarcoma (WHO grade IV)	neuroepithelial	negative
334	69	0	F	Gliosarcoma (WHO grade IV)	neuroepithelial	negative
335	67	0	M	Gliosarcoma (WHO grade IV)	neuroepithelial	negative
336	65	0	F	Gliosarcoma (WHO grade IV)	neuroepithelial	negative
337	48	0	M	Gliosarcoma (WHO grade IV)	neuroepithelial	negative
338	63	0	M	Gliosarcoma (WHO grade IV)	neuroepithelial	negative
339	62	0	F	Gliosarcoma (WHO grade IV)	neuroepithelial	negative
340	77	0	F	Gliosarcoma (WHO grade IV)	neuroepithelial	negative
341	58	0	F	Gliosarcoma (WHO grade IV)	neuroepithelial	negative
342	58	0	F	Gliosarcoma (WHO grade IV)	neuroepithelial	negative
343	52	0	M	Gliosarcoma (WHO grade IV)	neuroepithelial	negative
344	62	0	M	Gliosarcoma (WHO grade IV)	neuroepithelial	negative
345	75	0	M	Gliosarcoma (WHO grade IV)	neuroepithelial	negative
346	78	0	M	Gliosarcoma (WHO grade IV)	neuroepithelial	negative
347	72	0	F	Gliosarcoma (WHO grade IV)	neuroepithelial	negative
348	44	0	M	Gliosarcoma (WHO grade IV)	neuroepithelial	negative
349	69	0	F	Gliosarcoma (WHO grade IV)	neuroepithelial	negative
350	52	0	M	Gliosarcoma (WHO grade IV)	neuroepithelial	negative
351	83	0	M	Gliosarcoma (WHO grade IV)	neuroepithelial	negative
352	61	0	M	Gliosarcoma (WHO grade IV)	neuroepithelial	negative
353	64	0	M	Gliosarcoma (WHO grade IV)	neuroepithelial	negative
354	65	0	M	Gliosarcoma (WHO grade IV)	neuroepithelial	negative
355	27	1	M	Gliosarcoma (WHO grade IV)	neuroepithelial	positive	mut
356	41	0	F	Gliosarcoma (WHO grade IV)	neuroepithelial	positive	wt
357	62	0	F	Gliosarcoma (WHO grade IV)	neuroepithelial	negative
358	65	0	F	Gliosarcoma (WHO grade IV)	neuroepithelial	negative
359	32	0	M	Gliosarcoma (WHO grade IV)	neuroepithelial	negative
360	62	0	F	Gliosarcoma (WHO grade IV)	neuroepithelial	negative
361	51	0	M	Gliosarcoma (WHO grade IV)	neuroepithelial	negative
362	64	0	F	Gliosarcoma (WHO grade IV)	neuroepithelial	negative
363	67	0	M	Gliosarcoma (WHO grade IV)	neuroepithelial	negative
364	81	0	F	Gliosarcoma (WHO grade IV)	neuroepithelial	negative
365	74	0	F	Gliosarcoma (WHO grade IV)	neuroepithelial	negative
366	65	0	M	Gliosarcoma (WHO grade IV)	neuroepithelial	negative
367	53	0	F	Gliosarcoma (WHO grade IV)	neuroepithelial	negative
368	67	0	F	Gliosarcoma (WHO grade IV)	neuroepithelial	negative
369	54	0	F	Gliosarcoma (WHO grade IV)	neuroepithelial	negative
370	61	0	M	Gliosarcoma (WHO grade IV)	neuroepithelial	negative
371	64	0	F	Gliosarcoma (WHO grade IV)	neuroepithelial	negative
372	72	0	F	Gliosarcoma (WHO grade IV)	neuroepithelial	negative
373	75	0	F	Gliosarcoma (WHO grade IV)	neuroepithelial	negative
374	57	0	F	Gliosarcoma (WHO grade IV)	neuroepithelial	negative
375	63	0	M	Gliosarcoma (WHO grade IV)	neuroepithelial	negative
376	53	0	M	Gliosarcoma (WHO grade IV)	neuroepithelial	negative
377	33	0	M	Gliosarcoma (WHO grade IV)	neuroepithelial	negative
378	60	0	M	Gliosarcoma (WHO grade IV)	neuroepithelial	negative
379	75	0	F	Gliosarcoma (WHO grade IV)	neuroepithelial	negative
380	35	0	M	Gliosarcoma (WHO grade IV)	neuroepithelial	negative
381	64	0	M	Gliosarcoma (WHO grade IV)	neuroepithelial	negative
382	67	0	M	Gliosarcoma (WHO grade IV)	neuroepithelial	negative
383	56	0	F	Gliosarcoma (WHO grade IV)	neuroepithelial	negative
384	71	0	M	Gliosarcoma (WHO grade IV)	neuroepithelial	negative
385	60	0	M	Gliosarcoma (WHO grade IV)	neuroepithelial	negative
386	70	0	F	Anaplastic Astrocytoma (WHO grade III)	neuroepithelial	negative
387	34	0	M	Anaplastic Astrocytoma (WHO grade III)	neuroepithelial	negative
388	54	0	F	Anaplastic Astrocytoma (WHO grade III)	neuroepithelial	negative
389	41	0	M	Anaplastic Astrocytoma (WHO grade III)	neuroepithelial	negative
390	26	1	F	Anaplastic Astrocytoma (WHO grade III)	neuroepithelial	negative
391	74	0	M	Anaplastic Astrocytoma (WHO grade III)	neuroepithelial	negative
392	49	0	F	Anaplastic Astrocytoma (WHO grade III)	neuroepithelial	negative
393	34	0	M	Anaplastic Astrocytoma (WHO grade III)	neuroepithelial	negative
394	35	0	M	Anaplastic Astrocytoma (WHO grade III)	neuroepithelial	negative
395	69	0	M	Anaplastic Astrocytoma (WHO grade III)	neuroepithelial	negative
396	53	0	F	Anaplastic Astrocytoma (WHO grade III)	neuroepithelial	negative
397	48	0	M	Anaplastic Astrocytoma (WHO grade III)	neuroepithelial	negative
398	24	1	M	Anaplastic Astrocytoma (WHO grade III)	neuroepithelial	negative
399	73	0	M	Anaplastic Astrocytoma (WHO grade III)	neuroepithelial	negative
400	43	0	M	Anaplastic Astrocytoma (WHO grade III)	neuroepithelial	negative
401	47	0	M	Anaplastic Astrocytoma (WHO grade III)	neuroepithelial	negative
402	44	0	F	Anaplastic Astrocytoma (WHO grade III)	neuroepithelial	negative
403	23	1	M	Anaplastic Astrocytoma (WHO grade III)	neuroepithelial	negative
404	56	0	M	Anaplastic Astrocytoma (WHO grade III)	neuroepithelial	negative
405	10	1	M	Anaplastic Astrocytoma (WHO grade III)	neuroepithelial	negative
406	56	0	M	Anaplastic Astrocytoma (WHO grade III)	neuroepithelial	negative
407	49	0	M	Anaplastic Astrocytoma (WHO grade III)	neuroepithelial	negative
408	42	0	F	Anaplastic Astrocytoma (WHO grade III)	neuroepithelial	negative
409	41	0	M	Anaplastic Astrocytoma (WHO grade III)	neuroepithelial	negative
410	76	0	M	Anaplastic Astrocytoma (WHO grade III)	neuroepithelial	negative
411	29	1	M	Anaplastic Astrocytoma (WHO grade III)	neuroepithelial	negative
412	18	1	M	Anaplastic Astrocytoma (WHO grade III)	neuroepithelial	negative
413	34	0	M	Anaplastic Astrocytoma (WHO grade III)	neuroepithelial	negative
414	48	0	F	Anaplastic Astrocytoma (WHO grade III)	neuroepithelial	negative
415	67	0	F	Anaplastic Astrocytoma (WHO grade III)	neuroepithelial	negative
416	30	0	F	Anaplastic Astrocytoma (WHO grade III)	neuroepithelial	negative
417	34	0	M	Anaplastic Astrocytoma (WHO grade III)	neuroepithelial	negative
418	38	0	M	Anaplastic Astrocytoma (WHO grade III)	neuroepithelial	negative
419	40	0	M	Anaplastic Astrocytoma (WHO grade III)	neuroepithelial	negative
420	68	0	F	Anaplastic Astrocytoma (WHO grade III)	neuroepithelial	negative
421	20	1	M	Anaplastic Astrocytoma (WHO grade III)	neuroepithelial	negative
422	60	0	M	Subependymoma (WHO grade I)	neuroepithelial	negative
423	58	0	M	Subependymoma (WHO grade I)	neuroepithelial	negative
424	59	0	M	Subependymoma (WHO grade I)	neuroepithelial	negative
425	44	0	F	Subependymoma (WHO grade I)	neuroepithelial	negative
426	45	0	M	Subependymoma (WHO grade I)	neuroepithelial	negative
427	63	0	M	Ependymoma (WHO grade II)	neuroepithelial	negative
428	61	0	F	Ependymoma (WHO grade II)	neuroepithelial	negative
429	72	0	F	Ependymoma (WHO grade II)	neuroepithelial	negative
430	33	0	F	Ependymoma (WHO grade II)	neuroepithelial	negative
431	21	1	F	Ependymoma (WHO grade II)	neuroepithelial	negative
432	29	1	F	Ependymoma (WHO grade II)	neuroepithelial	negative
433	64	0	M	Ependymoma (WHO grade II)	neuroepithelial	negative
434	37	0	F	Ependymoma (WHO grade II)	neuroepithelial	negative
435	59	0	M	Ependymoma (WHO grade II)	neuroepithelial	negative
436	40	0	M	Ependymoma (WHO grade II)	neuroepithelial	negative
437	68	0	F	Ependymoma (WHO grade II)	neuroepithelial	negative
438	50	0	M	Ependymoma (WHO grade II)	neuroepithelial	negative
439	55	0	M	Ependymoma (WHO grade II)	neuroepithelial	negative
440	71	0	M	Ependymoma (WHO grade II)	neuroepithelial	negative
441	24	1	F	Ependymoma (WHO grade II)	neuroepithelial	negative
442	68	0	F	Ependymoma (WHO grade II)	neuroepithelial	negative
443	60	0	F	Ependymoma (WHO grade II)	neuroepithelial	negative
444	64	0	M	Ependymoma (WHO grade II)	neuroepithelial	negative
445	40	0	F	Ependymoma (WHO grade II)	neuroepithelial	negative
446	29	1	M	Ependymoma (WHO grade II)	neuroepithelial	negative
447	61	0	F	Ependymoma (WHO grade II)	neuroepithelial	negative
448	79	0	F	Ependymoma (WHO grade II)	neuroepithelial	negative
449	72	0	M	Ependymoma (WHO grade II)	neuroepithelial	negative
450	37	0	F	Ependymoma (WHO grade II)	neuroepithelial	negative
451	51	0	M	Ependymoma (WHO grade II)	neuroepithelial	negative
452	40	0	M	Ependymoma (WHO grade II)	neuroepithelial	negative
453	54	0	M	Ependymoma (WHO grade II)	neuroepithelial	negative
454	55	0	M	Ependymoma (WHO grade II)	neuroepithelial	negative
455	63	0	F	Ependymoma (WHO grade II)	neuroepithelial	negative
456	54	0	M	Ependymoma (WHO grade II)	neuroepithelial	negative
457	66	0	F	Ependymoma (WHO grade II)	neuroepithelial	negative
458	30	0	M	Ependymoma (WHO grade II)	neuroepithelial	negative
459	47	0	F	Ependymoma (WHO grade II)	neuroepithelial	negative
460	18	1	F	Ependymoma (WHO grade II)	neuroepithelial	negative
461	37	0	F	Ependymoma (WHO grade II)	neuroepithelial	negative
462	64	0	F	Ependymoma (WHO grade II)	neuroepithelial	negative
463	37	0	M	Ependymoma (WHO grade II)	neuroepithelial	negative
464	2	1	F	Ependymoma (WHO grade II)	neuroepithelial	negative
465	74	0	M	Ependymoma (WHO grade II)	neuroepithelial	negative
466	27	1	F	Ependymoma (WHO grade II)	neuroepithelial	negative
467	60	0	F	Ependymoma (WHO grade II)	neuroepithelial	negative
468	35	0	M	Ependymoma (WHO grade II)	neuroepithelial	negative
469	44	0	M	Ependymoma (WHO grade II)	neuroepithelial	negative
470	69	0	F	Ependymoma (WHO grade II)	neuroepithelial	negative
471	41	0	M	Ependymoma (WHO grade II)	neuroepithelial	negative
472	82	0	M	Ependymoma (WHO grade II)	neuroepithelial	negative
473	61	0	M	Anaplastic Ependymoma (WHO grade III)	neuroepithelial	negative
474	21	1	M	Anaplastic Ependymoma (WHO grade III)	neuroepithelial	negative
475	28	1	M	Anaplastic Ependymoma (WHO grade III)	neuroepithelial	negative
476	17	1	F	Anaplastic Ependymoma (WHO grade III)	neuroepithelial	negative
477	62	0	M	Anaplastic Ependymoma (WHO grade III)	neuroepithelial	negative
478	2	1	M	Anaplastic Ependymoma (WHO grade III)	neuroepithelial	negative
479	27	1	F	Anaplastic Ependymoma (WHO grade III)	neuroepithelial	negative
480	67	0	F	Anaplastic Ependymoma (WHO grade III)	neuroepithelial	negative
481	29	1	M	Anaplastic Ependymoma (WHO grade III)	neuroepithelial	negative
482	31	0	M	Anaplastic Ependymoma (WHO grade III)	neuroepithelial	negative
483	36	0	M	Anaplastic Ependymoma (WHO grade III)	neuroepithelial	negative
484	55	0	M	Anaplastic Ependymoma (WHO grade III)	neuroepithelial	negative
485	73	0	F	Anaplastic Ependymoma (WHO grade III)	neuroepithelial	negative
486	19	1	F	Myxopapillary Ependymoma (WHO grade I)	neuroepithelial	negative
487	46	0	M	Myxopapillary Ependymoma (WHO grade I)	neuroepithelial	negative
488	28	1	M	Myxopapillary Ependymoma (WHO grade I)	neuroepithelial	negative
489	39	0	M	Myxopapillary Ependymoma (WHO grade I)	neuroepithelial	negative
490	36	0	M	Myxopapillary Ependymoma (WHO grade I)	neuroepithelial	negative
491	48	0	F	Myxopapillary Ependymoma (WHO grade I)	neuroepithelial	negative
492	20	1	M	Myxopapillary Ependymoma (WHO grade I)	neuroepithelial	negative
493	37	0	M	Myxopapillary Ependymoma (WHO grade I)	neuroepithelial	negative
494	30	0	M	Myxopapillary Ependymoma (WHO grade I)	neuroepithelial	negative
495	58	0	F	Myxopapillary Ependymoma (WHO grade I)	neuroepithelial	negative
496	21	1	M	Myxopapillary Ependymoma (WHO grade I)	neuroepithelial	negative
497	35	0	F	Myxopapillary Ependymoma (WHO grade I)	neuroepithelial	negative
498	17	1	F	Myxopapillary Ependymoma (WHO grade I)	neuroepithelial	negative
499	60	0	M	Myxopapillary Ependymoma (WHO grade I)	neuroepithelial	negative
500	37	0	M	Myxopapillary Ependymoma (WHO grade I)	neuroepithelial	negative
501	75	0	F	Myxopapillary Ependymoma (WHO grade I)	neuroepithelial	negative
502	70	0	M	Choroid Plexus Papilloma (WHO grade I)	neuroepithelial	negative
503	34	0	F	Choroid Plexus Papilloma (WHO grade I)	neuroepithelial	negative
504	32	0	M	Choroid Plexus Papilloma (WHO grade I)	neuroepithelial	negative
505	57	0	M	Choroid Plexus Papilloma (WHO grade I)	neuroepithelial	negative
506	58	0	F	Choroid Plexus Papilloma (WHO grade I)	neuroepithelial	negative
507	63	0	F	Choroid Plexus Papilloma (WHO grade I)	neuroepithelial	negative
508	34	0	M	Choroid Plexus Papilloma (WHO grade I)	neuroepithelial	negative
509	50	0	F	Choroid Plexus Papilloma (WHO grade I)	neuroepithelial	negative
510	7	1	M	Choroid Plexus Papilloma (WHO grade I)	neuroepithelial	negative
511	15	1	F	Choroid Plexus Papilloma (WHO grade I)	neuroepithelial	negative
512	37	0	M	Choroid Plexus Papilloma (WHO grade I)	neuroepithelial	negative
513	11	1	M	Choroid Plexus Papilloma (WHO grade I)	neuroepithelial	negative
514	70	0	M	Choroid Plexus Papilloma (WHO grade I)	neuroepithelial	negative
515	43	0	F	Choroid Plexus Papilloma (WHO grade I)	neuroepithelial	negative
516	44	0	M	Choroid Plexus Papilloma (WHO grade I)	neuroepithelial	negative
517	58	0	M	Choroid Plexus Papilloma (WHO grade I)	neuroepithelial	negative
518	50	0	M	Choroid Plexus Papilloma (WHO grade I)	neuroepithelial	negative
519	47	0	F	Choroid Plexus Papilloma (WHO grade I)	neuroepithelial	negative
520	24	1	F	Choroid Plexus Papilloma (WHO grade I)	neuroepithelial	negative
521	55	0	M	Choroid Plexus Papilloma (WHO grade I)	neuroepithelial	negative
522	79	0	F	Choroid Plexus Papilloma (WHO grade I)	neuroepithelial	negative
523	42	0	F	Choroid Plexus Papilloma (WHO grade I)	neuroepithelial	negative
524	55	0	F	Choroid Plexus Papilloma (WHO grade I)	neuroepithelial	negative
525	43	0	M	Choroid Plexus Papilloma (WHO grade I)	neuroepithelial	negative
526	64	0	M	Choroid Plexus Papilloma (WHO grade I)	neuroepithelial	negative
527	44	0	F	Choroid Plexus Papilloma (WHO grade I)	neuroepithelial	negative
528	65	0	M	Choroid Plexus Papilloma (WHO grade I)	neuroepithelial	negative
529	54	0	F	Choroid Plexus Papilloma (WHO grade I)	neuroepithelial	negative
530	69	0	M	Choroid Plexus Papilloma (WHO grade II)	neuroepithelial	negative
531	0.75	1	F	Choroid Plexus Papilloma (WHO grade II)	neuroepithelial	negative
532	23	1	F	Choroid Plexus Papilloma (WHO grade II)	neuroepithelial	negative
533	68	0	F	Choroid Plexus Papilloma (WHO grade II)	neuroepithelial	negative
534	64	0	F	Choroid Plexus Papilloma (WHO grade II)	neuroepithelial	negative
535	20	1	F	Choroid Plexus Papilloma (WHO grade II)	neuroepithelial	negative
536	44	0	M	Choroid Plexus Carcinoma (WHO grade III)	neuroepithelial	negative
537	42	0	M	Choroid Plexus Carcinoma (WHO grade III)	neuroepithelial	negative
538	51	0	M	Vestibular Schwannoma (WHO grade I)	peripheral	negative
539	26	1	M	Vestibular Schwannoma (WHO grade I)	peripheral	negative
540	65	0	M	Vestibular Schwannoma (WHO grade I)	peripheral	negative
541	57	0	F	Vestibular Schwannoma (WHO grade I)	peripheral	negative
542	42	0	M	Vestibular Schwannoma (WHO grade I)	peripheral	negative
543	26	1	F	Vestibular Schwannoma (WHO grade I)	peripheral	negative
544	40	0	F	Vestibular Schwannoma (WHO grade I)	peripheral	negative
545	28	1	F	Vestibular Schwannoma (WHO grade I)	peripheral	negative
546	49	0	F	Vestibular Schwannoma (WHO grade I)	peripheral	negative
547	26	1	M	Vestibular Schwannoma (WHO grade I)	peripheral	negative
548	45	0	M	Vestibular Schwannoma (WHO grade I)	peripheral	negative
549	58	0	F	Vestibular Schwannoma (WHO grade I)	peripheral	negative
550	42	0	F	Vestibular Schwannoma (WHO grade I)	peripheral	negative
551	54	0	F	Vestibular Schwannoma (WHO grade I)	peripheral	negative
552	36	0	F	Vestibular Schwannoma (WHO grade I)	peripheral	negative
553	44	0	M	Vestibular Schwannoma (WHO grade I)	peripheral	negative
554	61	0	F	Vestibular Schwannoma (WHO grade I)	peripheral	negative
555	44	0	F	Vestibular Schwannoma (WHO grade I)	peripheral	negative
556	50	0	F	Vestibular Schwannoma (WHO grade I)	peripheral	negative
557	44	0	F	Vestibular Schwannoma (WHO grade I)	peripheral	negative
558	26	1	F	Vestibular Schwannoma (WHO grade I)	peripheral	negative
559	54	0	M	Vestibular Schwannoma (WHO grade I)	peripheral	negative
560	64	0	M	Vestibular Schwannoma (WHO grade I)	peripheral	negative
561	49	0	M	Vestibular Schwannoma (WHO grade I)	peripheral	negative
562	51	0	F	Vestibular Schwannoma (WHO grade I)	peripheral	negative
563	55	0	F	Vestibular Schwannoma (WHO grade I)	peripheral	negative
564	23	1	M	Vestibular Schwannoma (WHO grade I)	peripheral	negative
565	66	0	M	Vestibular Schwannoma (WHO grade I)	peripheral	negative
566	40	0	M	Vestibular Schwannoma (WHO grade I)	peripheral	negative
567	25	1	F	Vestibular Schwannoma (WHO grade I)	peripheral	negative
568	49	0	M	Vestibular Schwannoma (WHO grade I)	peripheral	negative
569	44	0	M	Vestibular Schwannoma (WHO grade I)	peripheral	negative
570	53	0	F	Vestibular Schwannoma (WHO grade I)	peripheral	negative
571	38	0	M	Vestibular Schwannoma (WHO grade I)	peripheral	negative
572	53	0	M	Vestibular Schwannoma (WHO grade I)	peripheral	negative
573	59	0	F	Vestibular Schwannoma (WHO grade I)	peripheral	negative
574	47	0	M	Vestibular Schwannoma (WHO grade I)	peripheral	negative
575	21	1	F	Vestibular Schwannoma (WHO grade I)	peripheral	negative
576	35	0	M	Vestibular Schwannoma (WHO grade I)	peripheral	negative
577	49	0	M	Vestibular Schwannoma (WHO grade I)	peripheral	negative
578	37	0	M	Vestibular Schwannoma (WHO grade I)	peripheral	negative
579	28	1	M	Vestibular Schwannoma (WHO grade I)	peripheral	negative
580	51	0	F	Vestibular Schwannoma (WHO grade I)	peripheral	negative
581	51	0	F	Vestibular Schwannoma (WHO grade I)	peripheral	negative
582	42	0	F	Vestibular Schwannoma (WHO grade I)	peripheral	negative
583	30	0	M	Vestibular Schwannoma (WHO grade I)	peripheral	negative
584	26	1	F	Vestibular Schwannoma (WHO grade I)	peripheral	negative
585	40	0	F	Vestibular Schwannoma (WHO grade I)	peripheral	negative
586	62	0	F	Vestibular Schwannoma (WHO grade I)	peripheral	negative
587	47	0	F	Vestibular Schwannoma (WHO grade I)	peripheral	negative
588	59	0	F	Melanoma Metastasis	metasases	positive
589	48	0	F	Melanoma Metastasis	metasases	negative
590	48	0	F	Melanoma Metastasis	metasases	positive
591	54	0	M	Melanoma Metastasis	metasases	negative
592	73	0	M	Melanoma Metastasis	metasases	positive
593	72	0	M	Melanoma Metastasis	metasases	negative
594	72	0	M	Melanoma Metastasis	metasases	negative
595	15	1	F	Melanoma Metastasis	metasases	negative
596	32	0	F	Melanoma Metastasis	metasases	positive
597	86	0	M	Melanoma Metastasis	metasases	positive
598	40	0	M	Melanoma Metastasis	metasases	negative
599	72	0	M	Melanoma Metastasis	metasases	negative
600	72	0	F	Melanoma Metastasis	metasases	negative
601	63	0	M	Melanoma Metastasis	metasases	positive
602	62	0	M	Melanoma Metastasis	metasases	negative
603	43	0	M	Melanoma Metastasis	metasases	positive
604	35	0	M	Melanoma Metastasis	metasases	positive
605	64	0	F	Melanoma Metastasis	metasases	positive
606	63	0	M	Melanoma Metastasis	metasases	positive
607	52	0	M	Melanoma Metastasis	metasases	positive
608	30	0	F	Melanoma Metastasis	metasases	negative
609	36	0	F	Melanoma Metastasis	metasases	negative
610	47	0	M	Melanoma Metastasis	metasases	negative
611	59	0	M	Melanoma Metastasis	metasases	positive
612	83	0	M	Melanoma Metastasis	metasases	positive
613	57	0	M	Melanoma Metastasis	metasases	positive
614	82	0	F	Melanoma Metastasis	metasases	negative
615	65	0	F	Melanoma Metastasis	metasases	negative
616	21	1	M	Melanoma Metastasis	metasases	negative
617	50	0	M	Melanoma Metastasis	metasases	negative
618	39	0	M	Melanoma Metastasis	metasases	negative
619	54	0	F	Melanoma Metastasis	metasases	negative
620	20	1	F	Melanoma Metastasis	metasases	positive
621	71	0	M	Melanoma Metastasis	metasases	positive
622	61	0	M	Melanoma Metastasis	metasases	positive
623	77	0	M	Melanoma Metastasis	metasases	negative
624	39	0	F	Melanoma Metastasis	metasases	positive
625	56	0	F	Melanoma Metastasis	metasases	negative
626	71	0	F	Melanoma Metastasis	metasases	negative
627	66	0	M	Melanoma Metastasis	metasases	negative
628	45	0	M	Melanoma Metastasis	metasases	negative
629	65	0	F	Melanoma Metastasis	metasases	positive
630	66	0	M	Melanoma Metastasis	metasases	negative
631	69	0	M	Melanoma Metastasis	metasases	negative
632	72	0	M	Melanoma Metastasis	metasases	negative
633	56	0	M	Melanoma Metastasis	metasases	negative
634	36	0	M	Melanoma Metastasis	metasases	positive
635	59	0	F	Melanoma Metastasis	metasases	positive
636	60	0	M	Melanoma Metastasis	metasases	negative
637	69	0	M	Melanoma Metastasis	metasases	negative
638	70	0	M	Melanoma Metastasis	metasases	negative
639	72	0	F	Melanoma Metastasis	metasases	negative
640	58	0	M	Melanoma Metastasis	metasases	positive
641	55	0	F	Melanoma Metastasis	metasases	negative
642	39	0	F	Melanoma Metastasis	metasases	negative
643	47	0	F	Melanoma Metastasis	metasases	positive
644	50	0	M	Melanoma Metastasis	metasases	negative
645	56	0	M	Melanoma Metastasis	metasases	positive
646	41	0	F	Breast Cancer Metastasis	metasases	negative
647	71	0	F	Breast Cancer Metastasis	metasases	negative
648	38	0	F	Breast Cancer Metastasis	metasases	positive	wt
649	54	0	F	Breast Cancer Metastasis	metasases	positive	wt
650	48	0	F	Breast Cancer Metastasis	metasases	negative
651	61	0	F	Breast Cancer Metastasis	metasases	negative
652	76	0	F	Breast Cancer Metastasis	metasases	negative
653	67	0	F	Breast Cancer Metastasis	metasases	negative
654	40	0	F	Breast Cancer Metastasis	metasases	negative
655	36	0	F	Breast Cancer Metastasis	metasases	negative
656	53	0	F	Breast Cancer Metastasis	metasases	negative
657	44	0	F	Breast Cancer Metastasis	metasases	negative
658	65	0	F	Breast Cancer Metastasis	metasases	negative
659	39	0	F	Breast Cancer Metastasis	metasases	negative
660	53	0	F	Breast Cancer Metastasis	metasases	negative
661	65	0	F	Breast Cancer Metastasis	metasases	positive	wt
662	52	0	F	Breast Cancer Metastasis	metasases	negative
663	51	0	F	Breast Cancer Metastasis	metasases	positive	wt
664	46	0	F	Breast Cancer Metastasis	metasases	negative
665	66	0	F	Breast Cancer Metastasis	metasases	negative
666	70	0	F	Breast Cancer Metastasis	metasases	negative
667	40	0	F	Breast Cancer Metastasis	metasases	negative
668	63	0	F	NSCLC Adeno Carcinoma Metastasis	metasases	negative
669	79	0	M	NSCLC Adeno Carcinoma Metastasis	metasases	negative
670	62	0	M	NSCLC Adeno Carcinoma Metastasis	metasases	negative
671	48	0	M	NSCLC Adeno Carcinoma Metastasis	metasases	negative
672	52	0	M	NSCLC Adeno Carcinoma Metastasis	metasases	negative
673	51	0	F	NSCLC Adeno Carcinoma Metastasis	metasases	negative
674	55	0	M	NSCLC Adeno Carcinoma Metastasis	metasases	negative
675	62	0	F	NSCLC Adeno Carcinoma Metastasis	metasases	negative
676	51	0	M	NSCLC Adeno Carcinoma Metastasis	metasases	negative
677	52	0	M	NSCLC Adeno Carcinoma Metastasis	metasases	negative
678	45	0	M	NSCLC Adeno Carcinoma Metastasis	metasases	negative
679	49	0	M	NSCLC Adeno Carcinoma Metastasis	metasases	negative
680	53	0	F	NSCLC Adeno Carcinoma Metastasis	metasases	negative
681	65	0	M	NSCLC Adeno Carcinoma Metastasis	metasases	negative
682	51	0	M	NSCLC Adeno Carcinoma Metastasis	metasases	negative
683	68	0	M	NSCLC Adeno Carcinoma Metastasis	metasases	positive	wt
684	69	0	M	NSCLC Adeno Carcinoma Metastasis	metasases	negative
685	53	0	M	NSCLC Adeno Carcinoma Metastasis	metasases	negative
686	71	0	M	NSCLC Adeno Carcinoma Metastasis	metasases	positive	wt
687	68	0	M	NSCLC Adeno Carcinoma Metastasis	metasases	negative
688	66	0	M	NSCLC Adeno Carcinoma Metastasis	metasases	negative
689	66	0	M	NSCLC Adeno Carcinoma Metastasis	metasases	negative
690	32	0	M	Esophageal Adeno Carcinoma Metastasis	metasases	negative
691	59	0	M	Esophageal Adeno Carcinoma Metastasis	metasases	positive	mut
692	50	0	F	Colorectal Carcinoma Metastasis	metasases	negative
693	40	0	F	Colorectal Carcinoma Metastasis	metasases	positive	mut
694	55	0	M	Colorectal Carcinoma Metastasis	metasases	negative
695	59	0	M	Colorectal Carcinoma Metastasis	metasases	positive	mut
696	65	0	M	Prostate Carcinoma Metastasis	metasases	negative
697	57	0	M	Prostate Carcinoma Metastasis	metasases	negative
698	82	0	M	Prostate Carcinoma Metastasis	metasases	negative
699	74	0	M	Prostate Carcinoma Metastasis	metasases	negative
700	55	0	M	Prostate Carcinoma Metastasis	metasases	negative
701	63	0	M	Prostate Carcinoma Metastasis	metasases	negative
702	79	0	M	Renal Clear Cell Carcinoma Metastasis	metasases	negative
703	76	0	M	Renal Clear Cell Carcinoma Metastasis	metasases	negative
704	59	0	M	Renal Clear Cell Carcinoma Metastasis	metasases	negative
705	68	0	F	NSCLC Squamous Cell Carcinoma Metastasis	metasases	negative
706	56	0	F	NSCLC Squamous Cell Carcinoma Metastasis	metasases	negative
707	61	0	F	NSCLC Squamous Cell Carcinoma Metastasis	metasases	negative
708	49	0	F	NSCLC Squamous Cell Carcinoma Metastasis	metasases	negative
709	68	0	M	NSCLC Squamous Cell Carcinoma Metastasis	metasases	negative
710	74	0	M	Papillary Thyroid Carcinoma Metastasis	metasases	positive	mut
711	41	0	F	Parotid Acinic Cell Carcinoma Metastasis	metasases	negative
712	45	0	F	Ovarian Carcinoma Metastasis	metasases	negative
713	63	0	M	NSCLC not otherwise specified Metastasis	metasases	negative
714	52	0	M	NSCLC not otherwise specified Metastasis	metasases	negative
715	73	0	F	Hepatocellular Carcinoma Metastasis	metasases	positive	mut
716	75	0	M	Sarcoma Metastasis	metasases	negative
717	67	0	F	Sarcoma Metastasis	metasases	negative
718	42	0	M	Sarcoma Metastasis	metasases	negative
719	44	0	F	Sarcoma Metastasis	metasases	negative
720	35	0	F	Sarcoma Metastasis	metasases	negative
721	72	0	M	Sarcoma Metastasis	metasases	negative
722	61	0	F	Sarcoma Metastasis	metasases	negative
723	17	1	M	Astrocytoma (WHO grade II)	neuroepithelial	positive	mut
724	65	0	M	Meningioma not otherwise specified (WHO grade II)	meningioma	negative
725	50	0	F	Meningioma not otherwise specified (WHO grade II)	meningioma	negative
726	88	0	F	Anaplastic Meningioma (WHO grade III)	meningioma	negative
727	57	0	M	Anaplastic Meningioma (WHO grade III)	meningioma	negative
728	72	0	M	Anaplastic Meningioma (WHO grade III)	meningioma	negative
729	76	0	F	Meningioma not otherwise specified (WHO grade II)	meningioma	negative
730	63	0	M	Anaplastic Meningioma (WHO grade III)	meningioma	negative
731	66	0	M	Meningioma not otherwise specified (WHO grade II)	meningioma	negative
732	36	0	F	Meningioma not otherwise specified (WHO grade II)	meningioma	negative
733	83	0	M	Anaplastic Meningioma (WHO grade III)	meningioma	negative
734	71	0	M	Anaplastic Meningioma (WHO grade III)	meningioma	negative
735	49	0	M	Anaplastic Meningioma (WHO grade III)	meningioma	negative
736	40	0	F	Anaplastic Meningioma (WHO grade III)	meningioma	negative
737	48	0	M	Anaplastic Meningioma (WHO grade III)	meningioma	negative
738	58	0	M	Anaplastic Meningioma (WHO grade III)	meningioma	negative
739	75	0	F	Anaplastic Meningioma (WHO grade III)	meningioma	negative
740	71	0	M	Anaplastic Meningioma (WHO grade III)	meningioma	negative
741	15	1	M	Rhabdoid Meningioma (WHO grade III)	meningioma	positive	mut
742	39	0	F	Anaplastic Meningioma (WHO grade III)	meningioma	negative
743	45	0	F	Rhabdoid Meningioma (WHO grade III)	meningioma	negative
744	45	0	F	Anaplastic Meningioma (WHO grade III)	meningioma	negative
745	75	0	F	Anaplastic Meningioma (WHO grade III)	meningioma	negative
746	78	0	M	Anaplastic Meningioma (WHO grade III)	meningioma	negative
747	48	0	M	Rhabdoid Meningioma (WHO grade III)	meningioma	negative
748	51	0	F	Anaplastic Meningioma (WHO grade III)	meningioma	negative
749	46	0	M	Anaplastic Meningioma (WHO grade III)	meningioma	negative
750	71	0	M	Anaplastic Meningioma (WHO grade III)	meningioma	negative
751	57	0	F	Anaplastic Meningioma (WHO grade III)	meningioma	negative
752	69	0	M	Anaplastic Meningioma (WHO grade III)	meningioma	negative
753	62	0	M	Anaplastic Meningioma (WHO grade III)	meningioma	negative
754	77	0	F	Anaplastic Meningioma (WHO grade III)	meningioma	negative
755	60	0	M	Anaplastic Meningioma (WHO grade III)	meningioma	negative
756	44	0	M	Atypical Meningioma (WHO grade II)	meningioma	negative
757	44	0	M	Meningothelial Meningioma (WHO grade I)	meningioma	negative
758	44	0	M	Atypical Meningioma (WHO grade II)	meningioma	negative
759	40	0	M	Atypical Meningioma (WHO grade II)	meningioma	negative
760	38	0	M	Meningothelial Meningioma (WHO grade I)	meningioma	negative
761	41	0	F	Transitional Meningioma (WHO grade I)	meningioma	negative
762	41	0	F	Atypical Meningioma (WHO grade II)	meningioma	negative
763	30	0	F	Fibrous Meningioma (WHO grade I)	meningioma	negative
764	30	0	F	Transitional Meningioma (WHO grade I)	meningioma	negative
765	30	0	F	Meningothelial Meningioma (WHO grade I)	meningioma	negative
766	44	0	F	Chordoid Meningioma (WHO grade II)	meningioma	negative
767	45	0	F	Microcystic Meningioma (WHO grade I)	meningioma	negative
768	45	0	F	Microcystic Meningioma (WHO grade I)	meningioma	negative
769	72	0	F	Transitional Meningioma (WHO grade I)	meningioma	negative
770	72	0	F	Transitional Meningioma (WHO grade I)	meningioma	negative
771	72	0	F	Psammomatous Meningioma (WHO grade I)	meningioma	negative
772	52	0	F	Meningothelial Meningioma (WHO grade I)	meningioma	negative
773	68	0	F	Meningothelial Meningioma (WHO grade I)	meningioma	negative
774	41	0	F	Meningothelial Meningioma (WHO grade I)	meningioma	negative
775	41	0	F	Meningothelial Meningioma (WHO grade I)	meningioma	negative
776	64	0	F	Meningioma not otherwise specified (WHO grade I)	meningioma	negative
777	26	1	F	Atypical Meningioma (WHO grade II)	meningioma	negative
778	26	1	F	Meningothelial Meningioma (WHO grade I)	meningioma	negative
779	66	0	F	Meningothelial Meningioma (WHO grade I)	meningioma	negative
780	66	0	F	Meningothelial Meningioma (WHO grade I)	meningioma	negative
781	66	0	F	Meningothelial Meningioma (WHO grade I)	meningioma	negative
782	42	0	F	Atypical Meningioma (WHO grade II)	meningioma	negative
783	42	0	F	Chordoid Meningioma (WHO grade II)	meningioma	negative
784	42	0	F	Meningothelial Meningioma (WHO grade I)	meningioma	negative
785	40	0	F	Atypical Meningioma (WHO grade II)	meningioma	negative
786	38	0	F	Atypical Meningioma (WHO grade II)	meningioma	negative
787	54	0	F	Transitional Meningioma (WHO grade I)	meningioma	negative
788	53	0	F	Fibrous Meningioma (WHO grade I)	meningioma	negative
789	48	0	F	Transitional Meningioma (WHO grade I)	meningioma	negative
790	48	0	F	Transitional Meningioma (WHO grade I)	meningioma	negative
791	48	0	F	Transitional Meningioma (WHO grade I)	meningioma	negative
792	37	0	M	Meningothelial Meningioma (WHO grade I)	meningioma	negative
793	36	0	M	Atypical Meningioma (WHO grade II)	meningioma	negative
794	36	0	M	Meningioma not otherwise specified (WHO grade I)	meningioma	negative
795	35	0	M	Transitional Meningioma (WHO grade I)	meningioma	negative
796	35	0	M	Atypical Meningioma (WHO grade II)	meningioma	negative
797	31	0	M	Atypical Meningioma (WHO grade II)	meningioma	negative
798	44	0	F	Meningothelial Meningioma (WHO grade I)	meningioma	negative
799	44	0	F	Transitional Meningioma (WHO grade I)	meningioma	negative
800	50	0	M	Atypical Meningioma (WHO grade II)	meningioma	negative
801	37	0	M	Atypical Meningioma (WHO grade II)	meningioma	negative
802	40	0	M	Psammomatous Meningioma (WHO grade I)	meningioma	negative
803	34	0	M	Atypical Meningioma (WHO grade II)	meningioma	negative
804	27	1	F	Meningothelial Meningioma (WHO grade I)	meningioma	negative
805	40	0	F	Transitional Meningioma (WHO grade I)	meningioma	negative
806	39	0	F	Transitional Meningioma (WHO grade I)	meningioma	negative
807	37	0	F	Atypical Meningioma (WHO grade II)	meningioma	negative
808	35	0	F	Transitional Meningioma (WHO grade I)	meningioma	negative
809	36	0	F	Meningothelial Meningioma (WHO grade I)	meningioma	negative
810	36	0	F	Atypical Meningioma (WHO grade II)	meningioma	negative
811	36	0	F	Atypical Meningioma (WHO grade II)	meningioma	negative
812	36	0	F	Atypical Meningioma (WHO grade II)	meningioma	negative
813	36	0	F	Atypical Meningioma (WHO grade II)	meningioma	negative
814	35	0	F	Meningioma with CNS invasion (WHO grade II)	meningioma	negative
815	33	0	F	Atypical Meningioma (WHO grade II)	meningioma	negative
816	33	0	F	Atypical Meningioma (WHO grade II)	meningioma	negative
817	34	0	F	Meningothelial Meningioma (WHO grade I)	meningioma	negative
818	34	0	F	Meningothelial Meningioma (WHO grade I)	meningioma	negative
819	39	0	F	Meningothelial Meningioma (WHO grade I)	meningioma	negative
820	16	1	M	Transitional Meningioma (WHO grade I)	meningioma	negative
821	14	1	M	Meningothelial Meningioma (WHO grade I)	meningioma	negative
822	12	1	M	Meningothelial Meningioma (WHO grade I)	meningioma	negative
823	8	1	M	Transitional Meningioma (WHO grade I)	meningioma	negative
824	8	1	M	Atypical Meningioma (WHO grade II)	meningioma	negative
825	30	0	M	Transitional Meningioma (WHO grade I)	meningioma	negative
826	28	1	M	Meningothelial Meningioma (WHO grade I)	meningioma	negative
827	14	1	F	Atypical Meningioma (WHO grade II)	meningioma	negative
828	55	0	M	Meningothelial Meningioma (WHO grade I)	meningioma	negative
829	54	0	M	Meningioma with CNS invasion (WHO grade II)	meningioma	negative
830	48	0	M	Meningothelial Meningioma (WHO grade I)	meningioma	negative
831	48	0	M	Meningothelial Meningioma (WHO grade I)	meningioma	negative
832	37	0	M	Transitional Meningioma (WHO grade I)	meningioma	negative
833	32	0	M	Atypical Meningioma (WHO grade II)	meningioma	negative
834	19	1	M	Meningothelial Meningioma (WHO grade I)	meningioma	negative
835	31	0	M	Atypical Meningioma (WHO grade II)	meningioma	negative
836	31	0	M	Psammomatous Meningioma (WHO grade I)	meningioma	negative
837	40	0	F	Fibrous Meningioma (WHO grade I)	meningioma	negative
838	9	1	M	Meningothelial Meningioma (WHO grade I)	meningioma	negative
839	57	0	M	Meningothelial Meningioma (WHO grade I)	meningioma	negative
840	37	0	F	Atypical Meningioma (WHO grade II)	meningioma	negative
841	52	0	F	Glioblastoma (WHO grade IV)	neuroepithelial	negative
842	69	0	M	Glioblastoma (WHO grade IV)	neuroepithelial	negative
843	73	0	F	Glioblastoma (WHO grade IV)	neuroepithelial	negative
844	70	0	M	Glioblastoma (WHO grade IV)	neuroepithelial	negative
845	54	0	M	Glioblastoma (WHO grade IV)	neuroepithelial	negative
846	59	0	M	Glioblastoma (WHO grade IV)	neuroepithelial	negative
847	52	0	F	Glioblastoma (WHO grade IV)	neuroepithelial	negative
848	37	0	M	Glioblastoma (WHO grade IV)	neuroepithelial	negative
849	76	0	M	Glioblastoma (WHO grade IV)	neuroepithelial	negative
850	74	0	M	Glioblastoma (WHO grade IV)	neuroepithelial	negative
851	66	0	M	Glioblastoma (WHO grade IV)	neuroepithelial	negative
852	76	0	F	Glioblastoma (WHO grade IV)	neuroepithelial	negative
853	53	0	F	Glioblastoma (WHO grade IV)	neuroepithelial	negative
854	62	0	M	Glioblastoma (WHO grade IV)	neuroepithelial	negative
855	71	0	M	Glioblastoma (WHO grade IV)	neuroepithelial	negative
856	73	0	F	Glioblastoma (WHO grade IV)	neuroepithelial	negative
857	58	0	M	Glioblastoma (WHO grade IV)	neuroepithelial	negative
858	33	0	M	Glioblastoma (WHO grade IV)	neuroepithelial	negative
859	67	0	F	Glioblastoma (WHO grade IV)	neuroepithelial	negative
860	46	0	F	Glioblastoma (WHO grade IV)	neuroepithelial	negative
861	24	1	F	Glioblastoma (WHO grade IV)	neuroepithelial	negative
862	71	0	M	Glioblastoma (WHO grade IV)	neuroepithelial	negative
863	69	0	M	Glioblastoma (WHO grade IV)	neuroepithelial	negative
864	60	0	M	Glioblastoma (WHO grade IV)	neuroepithelial	negative
865	62	0	M	Glioblastoma (WHO grade IV)	neuroepithelial	negative
866	61	0	F	Glioblastoma (WHO grade IV)	neuroepithelial	negative
867	65	0	F	Glioblastoma (WHO grade IV)	neuroepithelial	negative
868	66	0	F	Glioblastoma (WHO grade IV)	neuroepithelial	negative
869	43	0	F	Glioblastoma (WHO grade IV)	neuroepithelial	negative
870	65	0	F	Glioblastoma (WHO grade IV)	neuroepithelial	negative
871	71	0	F	Glioblastoma (WHO grade IV)	neuroepithelial	negative
872	31	0	M	Glioblastoma (WHO grade IV)	neuroepithelial	negative
873	62	0	M	Glioblastoma (WHO grade IV)	neuroepithelial	negative
874	63	0	F	Glioblastoma (WHO grade IV)	neuroepithelial	negative
875	67	0	M	Glioblastoma (WHO grade IV)	neuroepithelial	negative
876	74	0	F	Glioblastoma (WHO grade IV)	neuroepithelial	negative
877	66	0	M	Glioblastoma (WHO grade IV)	neuroepithelial	negative
878	78	0	M	Glioblastoma (WHO grade IV)	neuroepithelial	negative
879	68	0	M	Glioblastoma (WHO grade IV)	neuroepithelial	negative
880	55	0	M	Glioblastoma (WHO grade IV)	neuroepithelial	negative
881	73	0	M	Glioblastoma (WHO grade IV)	neuroepithelial	negative
882	1	1	M	Epithelioid Glioblastoma (WHO grade IV)	neuroepithelial	positive	mut
883	53	0	F	Glioblastoma (WHO grade IV)	neuroepithelial	negative
884	76	0	M	Glioblastoma (WHO grade IV)	neuroepithelial	negative
885	65	0	M	Glioblastoma (WHO grade IV)	neuroepithelial	negative
886	70	0	M	Glioblastoma (WHO grade IV)	neuroepithelial	negative
887	78	0	F	Glioblastoma (WHO grade IV)	neuroepithelial	negative
888	64	0	M	Glioblastoma (WHO grade IV)	neuroepithelial	negative
889	66	0	F	Glioblastoma (WHO grade IV)	neuroepithelial	negative
890	60	0	F	Glioblastoma (WHO grade IV)	neuroepithelial	negative
891	80	0	M	Glioblastoma (WHO grade IV)	neuroepithelial	negative
892	75	0	M	Glioblastoma (WHO grade IV)	neuroepithelial	negative
893	70	0	M	Glioblastoma (WHO grade IV)	neuroepithelial	negative
894	63	0	M	Glioblastoma (WHO grade IV)	neuroepithelial	negative
895	60	0	F	Glioblastoma (WHO grade IV)	neuroepithelial	negative
896	72	0	F	Glioblastoma (WHO grade IV)	neuroepithelial	negative
897	69	0	M	Glioblastoma (WHO grade IV)	neuroepithelial	negative
898	72	0	M	Glioblastoma (WHO grade IV)	neuroepithelial	negative
899	73	0	F	Glioblastoma (WHO grade IV)	neuroepithelial	negative
900	42	0	M	Glioblastoma (WHO grade IV)	neuroepithelial	negative
901	75	0	M	Glioblastoma (WHO grade IV)	neuroepithelial	negative
902	36	0	M	Glioblastoma (WHO grade IV)	neuroepithelial	negative
903	60	0	M	Glioblastoma (WHO grade IV)	neuroepithelial	negative
904	65	0	M	Glioblastoma (WHO grade IV)	neuroepithelial	negative
905	38	0	F	Glioblastoma (WHO grade IV)	neuroepithelial	negative
906	78	0	M	Glioblastoma (WHO grade IV)	neuroepithelial	negative
907	69	0	M	Glioblastoma (WHO grade IV)	neuroepithelial	negative
908	76	0	M	Glioblastoma (WHO grade IV)	neuroepithelial	negative
909	55	0	F	Glioblastoma (WHO grade IV)	neuroepithelial	negative
910	60	0	F	Glioblastoma (WHO grade IV)	neuroepithelial	negative
911	57	0	M	Glioblastoma (WHO grade IV)	neuroepithelial	negative
912	48	0	F	Glioblastoma (WHO grade IV)	neuroepithelial	negative
913	53	0	M	Glioblastoma (WHO grade IV)	neuroepithelial	negative
914	75	0	M	Glioblastoma (WHO grade IV)	neuroepithelial	negative
915	60	0	M	Glioblastoma (WHO grade IV)	neuroepithelial	negative
916	62	0	F	Glioblastoma (WHO grade IV)	neuroepithelial	negative
917	75	0	F	Glioblastoma (WHO grade IV)	neuroepithelial	negative
918	64	0	M	Glioblastoma (WHO grade IV)	neuroepithelial	negative
919	61	0	M	Glioblastoma (WHO grade IV)	neuroepithelial	negative
920	74	0	M	Glioblastoma (WHO grade IV)	neuroepithelial	negative
921	56	0	F	Glioblastoma (WHO grade IV)	neuroepithelial	negative
922	48	0	M	Glioblastoma (WHO grade IV)	neuroepithelial	negative
923	49	0	M	Glioblastoma (WHO grade IV)	neuroepithelial	negative
924	72	0	F	Glioblastoma (WHO grade IV)	neuroepithelial	negative
925	31	0	M	Glioblastoma (WHO grade IV)	neuroepithelial	negative
926	44	0	M	Glioblastoma (WHO grade IV)	neuroepithelial	negative
927	66	0	M	Glioblastoma (WHO grade IV)	neuroepithelial	negative
928	49	0	F	Glioblastoma (WHO grade IV)	neuroepithelial	negative
929	77	0	M	Glioblastoma (WHO grade IV)	neuroepithelial	negative
930	58	0	M	Glioblastoma (WHO grade IV)	neuroepithelial	negative
931	50	0	M	Glioblastoma (WHO grade IV)	neuroepithelial	negative
932	57	0	M	Glioblastoma (WHO grade IV)	neuroepithelial	negative
933	64	0	F	Glioblastoma (WHO grade IV)	neuroepithelial	negative
934	51	0	M	Glioblastoma (WHO grade IV)	neuroepithelial	negative
935	46	0	M	Glioblastoma (WHO grade IV)	neuroepithelial	negative
936	60	0	F	Glioblastoma (WHO grade IV)	neuroepithelial	negative
937	72	0	M	Glioblastoma (WHO grade IV)	neuroepithelial	negative
938	74	0	F	Glioblastoma (WHO grade IV)	neuroepithelial	negative
939	64	0	M	Glioblastoma (WHO grade IV)	neuroepithelial	negative
940	64	0	F	Glioblastoma (WHO grade IV)	neuroepithelial	negative
941	65	0	F	Glioblastoma (WHO grade IV)	neuroepithelial	negative
942	75	0	F	Glioblastoma (WHO grade IV)	neuroepithelial	negative
943	52	0	M	Glioblastoma (WHO grade IV)	neuroepithelial	negative
944	36	0	M	Glioblastoma (WHO grade IV)	neuroepithelial	negative
945	52	0	F	Glioblastoma (WHO grade IV)	neuroepithelial	negative
946	70	0	M	Glioblastoma (WHO grade IV)	neuroepithelial	negative
947	51	0	M	Glioblastoma (WHO grade IV)	neuroepithelial	negative
948	73	0	F	Glioblastoma (WHO grade IV)	neuroepithelial	negative
949	77	0	F	Glioblastoma (WHO grade IV)	neuroepithelial	negative
950	47	0	M	Gliosarcoma (WHO grade IV)	neuroepithelial	negative
951	69	0	F	Gliosarcoma (WHO grade IV)	neuroepithelial	negative
952	46	0	F	Gliosarcoma (WHO grade IV)	neuroepithelial	negative
953	55	0	M	Gliosarcoma (WHO grade IV)	neuroepithelial	negative
954	71	0	F	Gliosarcoma (WHO grade IV)	neuroepithelial	negative
955	65	0	M	Gliosarcoma (WHO grade IV)	neuroepithelial	negative
956	70	0	M	Gliosarcoma (WHO grade IV)	neuroepithelial	negative
957	68	0	F	Gliosarcoma (WHO grade IV)	neuroepithelial	negative
958	73	0	M	Gliosarcoma (WHO grade IV)	neuroepithelial	negative
959	75	0	F	Gliosarcoma (WHO grade IV)	neuroepithelial	negative
960	82	0	F	Gliosarcoma (WHO grade IV)	neuroepithelial	negative
961	50	0	F	Gliosarcoma (WHO grade IV)	neuroepithelial	negative
962	59	0	F	Gliosarcoma (WHO grade IV)	neuroepithelial	negative
963	78	0	F	Gliosarcoma (WHO grade IV)	neuroepithelial	negative
964	70	0	M	Gliosarcoma (WHO grade IV)	neuroepithelial	negative
965	67	0	M	Gliosarcoma (WHO grade IV)	neuroepithelial	negative
966	67	0	M	Gliosarcoma (WHO grade IV)	neuroepithelial	negative
967	56	0	F	Gliosarcoma (WHO grade IV)	neuroepithelial	negative
968	46	0	M	Gliosarcoma (WHO grade IV)	neuroepithelial	negative
969	50	0	M	Gliosarcoma (WHO grade IV)	neuroepithelial	negative
